# Supplementary material for: GAP Score and CA-153 Associated with One-Year Mortality in Anti-MDA-5 Antibody-Positive Patients: A Real-World Experience
Source: J Clin Med. 2021 Nov 11;10(22):5241. doi: 10.3390/jcm10225241 (PMC8618032; doi:10.3390/jcm10225241)
Supplement: Supplementary file 1 [file jcm-10-05241-s001.zip]

Archive with 1 entries (1 files):
- jcm-1442365-supplementary.pdf
